# Supplementary material for: Neuroprotective Potential of Indole-Based Compounds: A Biochemical Study on Antioxidant Properties and Amyloid Disaggregation in Neuroblastoma Cells
Source: Antioxidants (Basel). 2024 Dec 23;13(12):1585. doi: 10.3390/antiox13121585 (PMC11673510; doi:10.3390/antiox13121585)
Supplement: Supplementary file 1 [file antioxidants-13-01585-s001.zip]

Archive with 1 entries (1 files):
- antioxidants-3339509-supplementary.pdf
